# Supplementary material for: Association Mapping Analysis of Fatty Acid Content in Different Ecotypic Rapeseed Using mrMLM
Source: Front Plant Sci. 2019 Jan 4;9:1872. doi: 10.3389/fpls.2018.01872 (PMC6328494; doi:10.3389/fpls.2018.01872)
Supplement: Supplementary Table S1 — List of rapeseed accessions used. [file Table_1.XLSX]

## Sheet: Sheet1
Supplementary Table S1 List of different ecological oilseed accessions used in the present study
Accession NO.	Inbred lines	Country/region	Type	Sub-population
B418	Monty	Hubei (China)	Spring	Mix
B92	RQ011	Hubei (China)	Spring	P2
B93	RR009	Hubei (China)	Spring	P2
B94	RR002	Hubei (China)	Spring	P2
B144	Aurora	Hubei (China)	Spring	P2
B282	A148	Sweden	Spring	P2
B311	06H7	Gansu (China)	Spring	P2
B321	Wase Chousen	German	Spring	P2
B322	Gogatsuna	German	Spring	P2
B323	Nakaee Chousen	German	Spring	P2
B324	Cat.No.117	German	Spring	P2
B425	Helios	Hubei (China)	Spring	P2
B479	Cubs root	Hubei (China)	Spring	P2
B492	Suigenshu	Hubei (China)	Spring	P2
B236	AGREV012	German	Spring	P1
B237	AGREV019	German	Spring	P1
B238	AGREV021	German	Spring	P1
B245	D2	Denmark	Spring	P1
B246	D3	Denmark	Spring	P1
B248	11-985	Qinghai(China)	Spring	P1
B250	11-997	Qinghai(China)	Spring	P1
B251	11-540	Qinghai(China)	Spring	P1
B253	10-758	Qinghai(China)	Spring	P1
B254	10-1230	Qinghai(China)	Spring	P1
B255	10-847	Qinghai(China)	Spring	P1
B256	11-1124	Qinghai(China)	Spring	P1
B283	B431	Denmark	Spring	P1
B296	03I32B	Gansu (China)	Spring	P1
B301	Longyou2	Gansu (China)	Spring	P1
B302	03II4B	Gansu (China)	Spring	P1
B308	Wu164	Gansu (China)	Spring	P1
B309	Longyou4	Gansu (China)	Spring	P1
B317	Sophia	German	Spring	P1
B319	Conny	German	Spring	P1
B485	cresor	Hubei (China)	Spring	P1
B487	comet	Hubei (China)	Spring	P1
B146	Rucabo	Hubei (China)	Spring	Mix
B249	11-504	Qinghai(China)	Spring	Mix
B252	11-1184	Qinghai(China)	Spring	Mix
B298	DD1	Gansu (China)	Spring	Mix
B299	gl302-1	Gansu (China)	Spring	Mix
B300	06T9F	Gansu (China)	Spring	Mix
B320	Wesreo	German	Spring	Mix
B378	Fuyou4	Hubei (China)	Spring	Mix
B483	ERAKE	Hubei (China)	Spring	Mix
B488	Niklas	Hubei (China)	Spring	Mix
B491	WESBROOK	Hubei (China)	Spring	Mix
B243	Zhizun	Canada	Spring	P2
B427	Mian96-203	Qinghai(China)	Spring	P2
B240	cyclon	Denmark	Spring	P1
B241	Weijie	Canada	Spring	P1
B242	Sida	Canada	Spring	P1
B244	Haisheng	Canada	Spring	P1
B247	Qu	United States	Spring	P1
B318	campina	German	Spring	P1
B297	964	Gansu (China)	Winter	P2
B306	986	Gansu (China)	Winter	P2
B307	876	Gansu (China)	Winter	P2
B310	9889	Gansu (China)	Winter	P2
B142	Major	Hubei (China)	Winter	P1
B481	Bienvenu	Hubei (China)	Winter	P1
B474	COBRA	Hubei (China)	Winter	Mix
B476	Tapidor	Hubei (China)	Winter	Mix
B489	Askari	Hubei (China)	Winter	Mix
B315	IMC103	Chongqing (China)	Winter	P2
B325	90750	Chongqing (China)	Winter	P2
B1	Ganyou5	Chongqing (China)	Winter	P1
B2	Nonglin42	Chongqing (China)	Winter	P1
B3	Kelina	Chongqing (China)	Winter	P1
B4	Huaiyou6	Chongqing (China)	Winter	P1
B5	Yan81-2	Chongqing (China)	Winter	P1
B6	28887	Chongqing (China)	Winter	P1
B9	Enyou73-1-2	Chongqing (China)	Winter	P1
B11	880101	Chongqing (China)	Winter	P1
B12	SWU40	Chongqing (China)	Winter	P1
B13	SWU42	Chongqing (China)	Winter	P1
B14	SWU43	Chongqing (China)	Winter	P1
B15	SWU44	Chongqing (China)	Winter	P1
B16	SWU45	Chongqing (China)	Winter	P1
B17	SWU46	Chongqing (China)	Winter	P1
B19	SWU48	Chongqing (China)	Winter	P1
B20	SWU52	Chongqing (China)	Winter	P1
B22	SWU56	Chongqing (China)	Winter	P1
B23	SWU59	Chongqing (China)	Winter	P1
B26	SWU83	Chongqing (China)	Winter	P1
B27	SWU92	Chongqing (China)	Winter	P1
B31	Chuanyou20	Sichuan (China)	Winter	P1
B32	Chuanyou18	Sichuan (China)	Winter	P1
B34	CY12Q95406	Sichuan (China)	Winter	P1
B35	CY12Q8-7	Sichuan (China)	Winter	P1
B36	CY12QSZ06	Sichuan (China)	Winter	P1
B37	CY12QCWH-1	Sichuan (China)	Winter	P1
B38	CY12Q95108	Sichuan (China)	Winter	P1
B39	CY12Q21535-N3	Sichuan (China)	Winter	P1
B40	CY12PXW-4	Sichuan (China)	Winter	P1
B41	CY12PXW-6	Sichuan (China)	Winter	P1
B42	CY12PXW-9	Sichuan (China)	Winter	P1
B43	CY13PXW-17	Sichuan (China)	Winter	P1
B44	CY14PXW-18	Sichuan (China)	Winter	P1
B45	CY15PXW-31	Sichuan (China)	Winter	P1
B47	CY17PXW-58	Sichuan (China)	Winter	P1
B48	CY18PXW-62	Sichuan (China)	Winter	P1
B49	CY19PXW-65	Sichuan (China)	Winter	P1
B50	CY20PXW-66	Sichuan (China)	Winter	P1
B51	CY21PXW-84	Sichuan (China)	Winter	P1
B52	CY12GJ-1	Sichuan (China)	Winter	P1
B53	wx1025	Hunan (China)	Winter	P1
B57	10-1043	Hunan (China)	Winter	P1
B59	10-1061	Hunan (China)	Winter	P1
B60	10-1070	Hunan (China)	Winter	P1
B61	10-804	Hunan (China)	Winter	P1
B64	Xiangyou13	Hunan (China)	Winter	P1
B65	Xiangyou15	Hunan (China)	Winter	P1
B66	Xiangyou11	Hunan (China)	Winter	P1
B67	740	Hunan (China)	Winter	P1
B68	631	Hunan (China)	Winter	P1
B69	613	Hunan (China)	Winter	P1
B71	782	Hunan (China)	Winter	P1
B72	YB3	Hunan (China)	Winter	P1
B73	1360	Hunan (China)	Winter	P1
B313	SWU01	Hubei (China)	Winter	P1
B314	SWU2	Chongqing (China)	Winter	P1
B326	Nonglin43	Chongqing (China)	Winter	P1
B327	SWU25	Tibet (China)	Winter	P1
B328	Youyan2	Chongqing (China)	Winter	P1
B329	SWU39	Sichuan (China)	Winter	P1
B10	Niuerduo	Chongqing (China)	Winter	Mix
B21	SWU53	Chongqing (China)	Winter	Mix
B46	CY16PXW-35	Sichuan (China)	Winter	Mix
B62	10-1358	Hunan (China)	Winter	Mix
B63	1472	Hunan (China)	Winter	Mix
B316	SWU4	Chongqing (China)	Winter	Mix
B7	Qianyou4	Chongqing (China)	Semi-winter	P2
B8	Qianyou331	Chongqing (China)	Semi-winter	P2
B145	Huayou13	Hubei (China)	Semi-winter	P2
B147	Huayou3	Hubei (China)	Semi-winter	P2
B149	Ningyou1	Hubei (China)	Semi-winter	P2
B258	Shan2B	Shanxi (China)	Semi-winter	P2
B279	B414	Xinjiang (China)	Semi-winter	P2
B345	SWU74	Chongqing (China)	Semi-winter	P2
B369	SWU111	Chongqing (China)	Semi-winter	P2
B379	Zhen3736	Hubei (China)	Semi-winter	P2
B383	Huyou21	Shanghai(China)	Semi-winter	P2
B386	Wanyou20	Anhui(China)	Semi-winter	P2
B387	Wanyou12	Anhui(China)	Semi-winter	P2
B388	Wanyou7	Anhui(China)	Semi-winter	P2
B389	Hongyou3	Nanjing(China)	Semi-winter	P2
B390	Zhenyou5	Hubei (China)	Semi-winter	P2
B391	Yangyou4	Hubei (China)	Semi-winter	P2
B392	Huyou15	Shanghai(China)	Semi-winter	P2
B394	Huyou17	Shanghai(China)	Semi-winter	P2
B396	Zheshuang72	Zhejiang(China)	Semi-winter	P2
B397	Zheshuang8	Zhejiang(China)	Semi-winter	P2
B398	Zheyou50	Zhejiang(China)	Semi-winter	P2
B420	Ningyou12	Hubei (China)	Semi-winter	P2
B422	Shilifeng	Hubei (China)	Semi-winter	P2
B423	Ningyou18	Hubei (China)	Semi-winter	P2
B477	Huayou6	Hubei (China)	Semi-winter	P2
B480	Huayou10	Hubei (China)	Semi-winter	P2
B493	Huayou4	Hubei (China)	Semi-winter	P2
B494	Y1	Shanghai (China)	Semi-winter	P2
B78	509	Hunan (China)	Semi-winter	P1
B80	1322	Hunan (China)	Semi-winter	P1
B81	1252	Hunan (China)	Semi-winter	P1
B83	07022	Hubei (China)	Semi-winter	P1
B84	07094	Hubei (China)	Semi-winter	P1
B85	07016	Hubei (China)	Semi-winter	P1
B86	9F087	Hubei (China)	Semi-winter	P1
B87	97096	Hubei (China)	Semi-winter	P1
B88	97097	Hubei (China)	Semi-winter	P1
B89	07189	Hubei (China)	Semi-winter	P1
B90	07191	Hubei (China)	Semi-winter	P1
B91	07037	Hubei (China)	Semi-winter	P1
B96	96021	Hubei (China)	Semi-winter	P1
B97	96063	Hubei (China)	Semi-winter	P1
B98	01111	Hubei (China)	Semi-winter	P1
B99	01570	Hubei (China)	Semi-winter	P1
B100	9Bao22	Hubei (China)	Semi-winter	P1
B101	01188	Hubei (China)	Semi-winter	P1
B103	02359	Hubei (China)	Semi-winter	P1
B104	02365	Hubei (China)	Semi-winter	P1
B105	93205	Hubei (China)	Semi-winter	P1
B106	93210	Hubei (China)	Semi-winter	P1
B107	Nca	Hubei (China)	Semi-winter	P1
B108	Zhongshuang4	Hubei (China)	Semi-winter	P1
B109	Zhongshuang9	Hubei (China)	Semi-winter	P1
B110	Zhongshuang11	Hubei (China)	Semi-winter	P1
B111	2011-6200	Hubei (China)	Semi-winter	P1
B112	2011-6308	Hubei (China)	Semi-winter	P1
B113	2011-7103	Hubei (China)	Semi-winter	P1
B114	2012-11526	Hubei (China)	Semi-winter	P1
B115	2012-3448	Hubei (China)	Semi-winter	P1
B116	2012-3546	Hubei (China)	Semi-winter	P1
B118	2012-5086	Hubei (China)	Semi-winter	P1
B119	2012-5113	Hubei (China)	Semi-winter	P1
B120	2012-8327	Hubei (China)	Semi-winter	P1
B123	2012-8998	Hubei (China)	Semi-winter	P1
B125	2012-9354	Hubei (China)	Semi-winter	P1
B126	2012-9380	Hubei (China)	Semi-winter	P1
B127	2012-9478	Hubei (China)	Semi-winter	P1
B128	2012-9542	Hubei (China)	Semi-winter	P1
B129	2012-K8053	Hubei (China)	Semi-winter	P1
B130	R2	Hubei (China)	Semi-winter	P1
B133	Yangguang2009	Hubei (China)	Semi-winter	P1
B134	Zhongshuang10	Hubei (China)	Semi-winter	P1
B135	Zhongshuang12	Hubei (China)	Semi-winter	P1
B136	Zhongshuang4	Hubei (China)	Semi-winter	P1
B139	Zhongyou589	Hubei (China)	Semi-winter	P1
B143	Huashuang2	Hubei (China)	Semi-winter	P1
B151	11-9-700	Hubei (China)	Semi-winter	P1
B152	11-9-701	Hubei (China)	Semi-winter	P1
B156	11-9-705	Hubei (China)	Semi-winter	P1
B160	11-P63-8	Hubei (China)	Semi-winter	P1
B161	11-P63-3	Hubei (China)	Semi-winter	P1
B182	Jiayu17	Hubei (China)	Semi-winter	P1
B183	Jiayu25	Hubei (China)	Semi-winter	P1
B184	Jiayu16	Hubei (China)	Semi-winter	P1
B186	Huashuang5	Hubei (China)	Semi-winter	P1
B187	Huashuang4	Hubei (China)	Semi-winter	P1
B188	Jia972	Hubei (China)	Semi-winter	P1
B190	Jia904	Hubei (China)	Semi-winter	P1
B191	Jia908	Hubei (China)	Semi-winter	P1
B192	JiaPF190	Hubei (China)	Semi-winter	P1
B193	Jia915	Hubei (China)	Semi-winter	P1
B194	Jia922	Hubei (China)	Semi-winter	P1
B196	Jia917	Hubei (China)	Semi-winter	P1
B198	Jia931	Hubei (China)	Semi-winter	P1
B199	Jiayu05	Hubei (China)	Semi-winter	P1
B200	Jia963	Hubei (China)	Semi-winter	P1
B203	Huyou12	Shanghai (China)	Semi-winter	P1
B221	Huyou19	Shanghai (China)	Semi-winter	P1
B222	Zheyou19	Zhenjiang(China)	Semi-winter	P1
B226	Wanyou16	Anhui(China)	Semi-winter	P1
B227	Wanyou20	Anhui(China)	Semi-winter	P1
B261	P158	Shanxi (China)	Semi-winter	P1
B263	P312	Shanxi (China)	Semi-winter	P1
B264	P668	Shanxi (China)	Semi-winter	P1
B271	B285	Shanxi (China)	Semi-winter	P1
B272	C052	Shanxi (China)	Semi-winter	P1
B281	A97	Sichuan(China)	Semi-winter	P1
B285	08-P36	Hubei (China)	Semi-winter	P1
B289	10-P10	Hubei (China)	Semi-winter	P1
B290	10-P29	Hubei (China)	Semi-winter	P1
B334	SWU60	Chongqing (China)	Semi-winter	P1
B335	SWU61	Chongqing (China)	Semi-winter	P1
B336	SWU62	Chongqing (China)	Semi-winter	P1
B339	SWU66	Chongqing (China)	Semi-winter	P1
B346	SWU75	Chongqing (China)	Semi-winter	P1
B354	SWU88	Chongqing (China)	Semi-winter	P1
B357	SWU93	Chongqing (China)	Semi-winter	P1
B360	SWU96	Chongqing (China)	Semi-winter	P1
B362	SWU100	Chongqing (China)	Semi-winter	P1
B366	SWU105	Chongqing (China)	Semi-winter	P1
B373	Zhongshuang10	Hubei (China)	Semi-winter	P1
B374	Zhongshuang6	Hubei (China)	Semi-winter	P1
B375	Zhongshuang7	Hubei (China)	Semi-winter	P1
B377	Zhongyou589	Hubei (China)	Semi-winter	P1
B401	Zhongshuang11	Hubei (China)	Semi-winter	P1
B403	Huahang901	Hubei (China)	Semi-winter	P1
B404	YangJ6711	Jiangsu (China)	Semi-winter	P1
B412	Weilong88	Hubei (China)	Semi-winter	P1
B431	Zhongshuang2	Hubei (China)	Semi-winter	P1
B432	Zhongshuang9	Hubei (China)	Semi-winter	P1
B433	WH-12	Hubei (China)	Semi-winter	P1
B434	WH-15	Hubei (China)	Semi-winter	P1
B435	WH-17	Hubei (China)	Semi-winter	P1
B436	WH-19	Hubei (China)	Semi-winter	P1
B437	WH-20	Hubei (China)	Semi-winter	P1
B438	WH-23	Hubei (China)	Semi-winter	P1
B439	WH-24	Hubei (China)	Semi-winter	P1
B440	WH-25	Hubei (China)	Semi-winter	P1
B442	WH-27	Hubei (China)	Semi-winter	P1
B444	WH-29	Hubei (China)	Semi-winter	P1
B445	WH-30	Hubei (China)	Semi-winter	P1
B448	WH-37	Hubei (China)	Semi-winter	P1
B449	WH-38	Hubei (China)	Semi-winter	P1
B450	WH-41	Hubei (China)	Semi-winter	P1
B451	WH-42	Hubei (China)	Semi-winter	P1
B452	WH-43	Hubei (China)	Semi-winter	P1
B453	WH-45	Hubei (China)	Semi-winter	P1
B454	WH-49	Hubei (China)	Semi-winter	P1
B455	WH-50	Hubei (China)	Semi-winter	P1
B456	WH-55	Hubei (China)	Semi-winter	P1
B458	WH-57	Hubei (China)	Semi-winter	P1
B459	WH-58	Hubei (China)	Semi-winter	P1
B462	WH-61	Hubei (China)	Semi-winter	P1
B464	WH-63	Hubei (China)	Semi-winter	P1
B467	WH-85	Hubei (China)	Semi-winter	P1
B468	WH-88	Hubei (China)	Semi-winter	P1
B469	WH-93	Hubei (China)	Semi-winter	P1
B470	WH-95	Hubei (China)	Semi-winter	P1
B471	WH-100	Hubei (China)	Semi-winter	P1
B472	WH-127	Hubei (China)	Semi-winter	P1
B478	Huayou12	Hubei (China)	Semi-winter	P1
B75	WX10329	Hunan (China)	Semi-winter	Mix
B77	1281	Hunan (China)	Semi-winter	Mix
B79	1368	Hunan (China)	Semi-winter	Mix
B82	1321	Hunan (China)	Semi-winter	Mix
B95	97177	Hubei (China)	Semi-winter	Mix
B102	02354	Hubei (China)	Semi-winter	Mix
B121	2012-8355	Hubei (China)	Semi-winter	Mix
B137	Zhongshuang6	Hubei (China)	Semi-winter	Mix
B138	Zhongshuang7	Hubei (China)	Semi-winter	Mix
B140	Zhongyou821	Hubei (China)	Semi-winter	Mix
B154	11-9-703	Hubei (China)	Semi-winter	Mix
B155	11-9-704	Hubei (China)	Semi-winter	Mix
B158	11-9-707	Hubei (China)	Semi-winter	Mix
B195	Jia951	Hubei (China)	Semi-winter	Mix
B197	Jia923	Hubei (China)	Semi-winter	Mix
B201	Huyou17	Shanghai (China)	Semi-winter	Mix
B202	Huyou15	Shanghai (China)	Semi-winter	Mix
B204	Ningyou18	Jiangsu (China)	Semi-winter	Mix
B205	Ningyou16	Jiangsu (China)	Semi-winter	Mix
B207	Ningyou12	Jiangsu (China)	Semi-winter	Mix
B209	Shilifeng	Nanjing (China)	Semi-winter	Mix
B211	Yangyou5	Lixia(Jiangsu, China)	Semi-winter	Mix
B213	Hongyou3	Nanjiang(China)	Semi-winter	Mix
B214	Suyou1	Jiangsu(China)	Semi-winter	Mix
B215	Zheyou18	Zhenjiang(China)	Semi-winter	Mix
B216	Zheshuang72	Zhenjiang(China)	Semi-winter	Mix
B217	Zheshuang8	Zhenjiang(China)	Semi-winter	Mix
B218	Zheyou758	Zhenjiang(China)	Semi-winter	Mix
B220	Huyou18	Shanghai (China)	Semi-winter	Mix
B223	Zheyou21	Zhenjiang(China)	Semi-winter	Mix
B224	Zheshuang6	Zhenjiang(China)	Semi-winter	Mix
B225	Wanyou15	Anhui(China)	Semi-winter	Mix
B228	Wanyou29	Anhui(China)	Semi-winter	Mix
B259	KenC1	Shanxi (China)	Semi-winter	Mix
B260	P113	Shanxi (China)	Semi-winter	Mix
B265	P685	Shanxi (China)	Semi-winter	Mix
B268	B250	Shanxi (China)	Semi-winter	Mix
B269	B265	Shanxi (China)	Semi-winter	Mix
B270	A109	Shanxi (China)	Semi-winter	Mix
B273	GY270	Shanxi (China)	Semi-winter	Mix
B274	GY282	Shanxi (China)	Semi-winter	Mix
B275	GY284	Shanxi (China)	Semi-winter	Mix
B276	B262	Henan(China)	Semi-winter	Mix
B277	A82	Jiangxi(China)	Semi-winter	Mix
B293	12-P25	Hubei (China)	Semi-winter	Mix
B330	SWU41	Chongqing (China)	Semi-winter	Mix
B331	SWU49	Chongqing (China)	Semi-winter	Mix
B332	SWU54	Chongqing (China)	Semi-winter	Mix
B333	SWU57	Chongqing (China)	Semi-winter	Mix
B338	SWU64	Chongqing (China)	Semi-winter	Mix
B340	SWU67	Chongqing (China)	Semi-winter	Mix
B343	SWU70	Chongqing (China)	Semi-winter	Mix
B347	SWU76	Chongqing (China)	Semi-winter	Mix
B348	SWU77	Chongqing (China)	Semi-winter	Mix
B350	SWU81	Chongqing (China)	Semi-winter	Mix
B351	SWU84	Chongqing (China)	Semi-winter	Mix
B352	SWU85	Chongqing (China)	Semi-winter	Mix
B355	SWU89	Chongqing (China)	Semi-winter	Mix
B356	SWU90	Chongqing (China)	Semi-winter	Mix
B359	SWU95	Chongqing (China)	Semi-winter	Mix
B364	SWU103	Chongqing (China)	Semi-winter	Mix
B365	SWU104	Chongqing (China)	Semi-winter	Mix
B367	SWU107	Chongqing (China)	Semi-winter	Mix
B368	SWU110	Chongqing (China)	Semi-winter	Mix
B370	SWU112	Chongqing (China)	Semi-winter	Mix
B371	SWU113	Chongqing (China)	Semi-winter	Mix
B372	SWU114	Chongqing (China)	Semi-winter	Mix
B384	Zheshuang3	Zhejiang(China)	Semi-winter	Mix
B385	Zheyou21	Zhejiang(China)	Semi-winter	Mix
B395	Huyou18	Zhejiang(China)	Semi-winter	Mix
B399	Suyou1	Jiangsu(China)	Semi-winter	Mix
B405	Yan6055	Jiangsu (China)	Semi-winter	Mix
B409	Zhongshuang5	Hubei (China)	Semi-winter	Mix
B411	Qinyou1	Hubei (China)	Semi-winter	Mix
B415	Suyou4	Jiangsu (China)	Semi-winter	Mix
B417	De68-12	Hubei (China)	Semi-winter	Mix
B421	Ningyou14	Hubei (China)	Semi-winter	Mix
B441	WH-26	Hubei (China)	Semi-winter	Mix
B443	WH-28	Hubei (China)	Semi-winter	Mix
B460	WH-59	Hubei (China)	Semi-winter	Mix
B466	WH-83	Hubei (China)	Semi-winter	Mix
B473	Yuyou1	Henan (China)	Semi-winter	Mix
B486	Daichousen	Hubei (China)	Semi-winter	Mix
B380	Zhen2609	Jiangsu(China)	Semi-winter	P2
B428	Qing662A	Hubei (China)	Semi-winter	P2
B475	NY7	Hubei (China)	Semi-winter	P2
B495	Mijiaoduotou rapeseed	Shanghai (China)	Semi-winter	P2
B496	Aijishengli	Shanghai (China)	Semi-winter	P2
B497	Caojingshengli	Shanghai (China)	Semi-winter	P2
B498	Huyou 3	Shanghai (China)	Semi-winter	P2
B501	Hujizao	Shanghai (China)	Semi-winter	P2
B502	Caoyou 2	Shanghai (China)	Semi-winter	P2
B504	Fengding 240	Jiangsu (China)	Semi-winter	P2
B506	Dahuaqiu	Jiangsu (China)	Semi-winter	P2
B508	Ningyou 10	Jiangsu (China)	Semi-winter	P2
B511	Duoyou 1	Jiangsu (China)	Semi-winter	P2
B512	Huaiyou 6	Jiangsu (China)	Semi-winter	P2
B514	Peixuan 170	Jiangsu (China)	Semi-winter	P2
B515	Guangde 138	Anhui (China)	Semi-winter	P2
B516	Guangde 8104	Anhui (China)	Semi-winter	P2
B517	Dangyouzao 1	Anhui (China)	Semi-winter	P2
B518	Guangde 761	Anhui (China)	Semi-winter	P2
B519	Tonglinghuaye	Anhui (China)	Semi-winter	P2
B520	Chu 610	Anhui (China)	Semi-winter	P2
B522	Su 84-6	Anhui (China)	Semi-winter	P2
B525	Chuxianbaihua	Anhui (China)	Semi-winter	P2
B526	Jie 65-1	Zhejiang (China)	Semi-winter	P2
B527	Shenhuang1	Shanghai (China)	Semi-winter	P2
B164	10-Cong23	Hubei (China)	Semi-winter	P1
B167	10-Cong29	Hubei (China)	Semi-winter	P1
B168	10-Cong32	Hubei (China)	Semi-winter	P1
B169	10-Cong33	Hubei (China)	Semi-winter	P1
B170	10-Cong34	Hubei (China)	Semi-winter	P1
B173	11-7-103	Hubei (China)	Semi-winter	P1
B176	11-P74-8	Hubei (China)	Semi-winter	P1
B178	7-7766-74	Hubei (China)	Semi-winter	P1
B179	P18	Hubei (China)	Semi-winter	P1
B419	Oscar	Hubei (China)	Semi-winter	P1
B429	699	Hubei (China)	Semi-winter	P1
B430	Canada2	Hubei (China)	Semi-winter	P1
B505	Quanzi rapeseed	Jiangsu (China)	Semi-winter	P1
B528	Zheyou 601	Zhejiang (China)	Semi-winter	P1
B165	10-Cong24	Hubei (China)	Semi-winter	Mix
B166	10-Cong25	Hubei (China)	Semi-winter	Mix
B171	10-Jiangpeng2	Hubei (China)	Semi-winter	Mix
B172	10-Jiangpeng3	Hubei (China)	Semi-winter	Mix
B174	11-7-117	Hubei (China)	Semi-winter	Mix
B175	11-7-125	Hubei (China)	Semi-winter	Mix
B177	11-P74-13	Hubei (China)	Semi-winter	Mix
B406	Yangjian8	Jiangsu (China)	Semi-winter	Mix
B426	Hector	Hubei (China)	Semi-winter	Mix
B482	Shengli	Hubei (China)	Semi-winter	Mix
B499	Shaoyeqing	Shanghai (China)	Semi-winter	Mix
B500	African rapeseed ruhuanghua	Shanghai (China)	Semi-winter	Mix
B503	Huyou 16	Shanghai (China)	Semi-winter	Mix
B507	Rongxuan	Jiangsu (China)	Semi-winter	Mix
B509	Ningyou 8	Jiangsu (China)	Semi-winter	Mix
B510	Ningyou 6	Jiangsu (China)	Semi-winter	Mix
B513	Huaiyou 12	Jiangsu (China)	Semi-winter	Mix
B521	Chu 107	Anhui (China)	Semi-winter	Mix
B523	Huanyouzao	Anhui (China)	Semi-winter	Mix
