# Supplementary material for: Association Mapping Analysis of Fatty Acid Content in Different Ecotypic Rapeseed Using mrMLM
Source: Front Plant Sci. 2019 Jan 4;9:1872. doi: 10.3389/fpls.2018.01872 (PMC6328494; doi:10.3389/fpls.2018.01872)
Supplement: Supplementary Table S3 — Primers used to amplify candidate genes and reference genes via RT-qPCR analysis. [file Table_3.XLSX]

## Sheet: Sheet1
Table S3 Primers used to amplify MT and reference genes via RT-qPCR analysis
Gene type	B. napus ID	Primer sequences (5'-3')		Size (bp)
Environment-Insensitive genes	BnaA06g21510D	AGATTATTCTCTCCCGTGTTGG	CGTAATTCACAAACTCAGTGCA	133
	BnaA06g25470D	CCAGTCGAACACTCAAAAGAAG	GGACACCACTCTTTAAAACACC	223
	BnaA06g25480D	GAAAGCACAACTACATTCCCAG	TTCAACGTTGCTCTGAAGAATG	87
	BnaA07g15550D	GGAGCGGTCAAAGTTTGTTTTT	TGTTAAAAGGTGTAGCCACAGT	113
	BnaA07g15560D	GCTTCTCTCTAAGCTCAAGACT	TGGTAATTTCTCAACGACCGTA	82
	BnaA07g16010D	GGGCAACAAGTGGTCAAATATT	CTTCACAGTTTCATCAAAGCCA	229
	BnaA08g08190D	GATCTGTTCCCTGTTTTGGATG	CTAAATTCATCCACGCCGTTAC	116
	BnaA08g08280D	GATATCGTTTCAGGACGTTGTG	GAGAATTGCGAATGAGAGTCAC	221
	BnaA08g08850D	TCACTGCCTAGAGGTTTACTTG	AGTCCGATGTCTCTTTTCACAT	96
	BnaA08g09510D	CGAGTGGAGCAGTTTATAGAGT	CTCCGTACAGTTCTCCTTCTTT	240
	BnaA08g11130D	CCGCTATTTTGCTCTTCAACAA	GTTTTTCTTAACCGTTCGACCA	197
	BnaA08g11140D	CCTTCTTTATCCGCCATGATTG	GATCCACCAATCCTAAACAAGC	242
	BnaA08g11440D	TGATGAACGATACGATGTAGCA	GACACGTAAGCTGTTGAAACAT	120
	BnaA08g11650D	CTCGCTACTGGAAGAAACATTG	GATAGACCGGACATCAAATTGC	171
	BnaA08g11810D	TAATGCCATTTCCGGATTCAAC	GGATTTGGGCCTCATTCAATAC	149
	BnaA09g05070D	TTGTCTCTCCAGAGTCCAGACC	CTTAGTCCAGCTGCGAACAAAC	162
	BnaA09g05410D	CGAACATTCTGTCCGTAAAGTC	CGCTTCTTTCTGCTAAGATTCC	81
	BnaA09g06170D	CTGACGTTAAGATAAAGTGGCG	TCCAACACTTCTTTGATCGGTA	95
	BnaC02g42220D	TAGAGCCGTCGTCTAAAATTCC	ATAATGTGGTTAACAGCTTGCG	122
	BnaC02g42240D	GGAACTGTACCAGGAGATTGAA	ACTTTAAGGACAGAATGCTCGA	150
	BnaC02g42690D	CATCGGTTATGATTCGCTTCAG	ATTCTCAATACGGCTACACGAT	255
	BnaC02g42700D	CTTGGGAAACTACAGGTCGGTC	TAACATAAACACCTGCCCGTGG	165
	BnaC02g42910D	GCGTGTCTTTTGAGTCTACTTC	TAAACATGGTGCACAATGCTAC	228
	BnaC03g60080D	TCAAGTGCAGTTTAGGGATGAT	AGCTTCGGAAACCTAAAAGAGA	177
	BnaC03g65980D	CTCTCCAACAAGCCTAGAGATC	GTTTTTCTTAACCGTTCGACCA	186
	BnaC03g66040D	GGTATGAGTTGGCTTATACGGA	GATTCTTAACCGATGGCTCAAC	141
	BnaC03g66380D	CTGCAAAGAATGGTGTTGAAGA	CACAAAATAGTCGTCCCAGTTG	87
	BnaC04g40760D	GTCTTCTACGAGACAGATCCAG	CGTCCCACCATCAAAAAGTTTT	271
Environment-Sensitive genes	BnaA01g03850D	ATCAAACGGTGGTCTAATGAGA	GTAGTACCCCGTGATCATGAAG	214
	BnaA01g12060D	CCAGATTAAGTTCGAGGAAGGT	GTCTTGTACCGAAGTAAGCAAC	136
	BnaA01g12090D	CACCAAAAGATCCGTCGTAATC	TACCGGTGACAAGAATCAAAGA	85
	BnaA01g12150D	TCTCCAGCATGTCAATGATTCA	CGTCCGTTACTACATGACCATA	135
	BnaA01g12230D	ACTACAGCCACCAGAAGTACCA	CCCGTCATCGTTCAACAAGTTT	153
	BnaA01g12250D	GTTTGTCCACCACCAGTATTTC	CTTTCGTTGGTGAAATCTCAGG	103
	BnaA01g12260D	CCTCGTCTTCTTCGGCTTTACC	GTCAGCGGTAGAACGTTAAGGC	135
	BnaA01g12350D	CCGGTTTAGACAACGATCTTTC	ATTTGAGATCATCGCAGCATTC	230
	BnaA01g15910D	GTTATTGCGTTCTTGTTGCTTG	TAGAGATCTGGTTGTTGTTCCC	127
	BnaA01g16090D	GAGAAACGTTTTGTGAGTCCTC	CTTCGATTTGTGCTCCTACAAG	271
	BnaA01g16660D	GAGGATGAAGACGACGATGATT	GTAGTCACAAAGAGAGTAGCGG	86
	BnaA01g23810D	CACGAGTTCTATGAAGCGTTTT	TAGTCTGGTCTCATCGTAAAGC	114
	BnaA01g29500D	CATCCAAATGCTAATCCTGTGG	TCTTGTCTCACTATCGGTAAGC	158
	BnaA01g30080D	GCGCGAATATACAAACAGTGAT	AGCAACAACAAAAGACTCCATC	150
	BnaA01g30110D	GCAACAAAGGAATCCAAAAAGC	TGAAGACCGTGAAAACGTACTA	146
	BnaA01g31150D	TAAGCCAGTCAGGAAAGCTTAA	ACTACAACCACTCAATAGCGAA	104
	BnaA02g13010D	TTCGATCTCCAGGATATGTTGG	CTTCTACACCACCCCTATTGTT	154
	BnaA02g13270D	AGCTTCTTTGCTTCTCTTCTCT	CGCTTCGTACTGTAAGAGAGAT	129
	BnaA02g13310D	ATCTGCACTTACTTCAAATCGC	GGAGGAAGTAGATGTAGAGGGA	118
	BnaA02g27960D	CTCAGTCAAAGGGTTTCCAAAG	TAGCAATCTTTAGCGCCATTTC	239
	BnaA02g28150D	GGGTACAATGACAACAACTCAC	ATGTGGGAACAATGTTTAGTGC	110
	BnaA02g30320D	GAAGTGTCTTGAAGAAGCGTTT	TTTATCTCAACGTGGTCCAAGA	108
	BnaA02g30340D	TGCCTGTGTCTTCTTCATACTT	AGTTGACATCTTTAGGGGAAGG	176
	BnaA02g30560D	CACCTTCTTTGACGGAAATACC	TTGCACTAAGAGAAGGTGTAGG	180
	BnaA03g02250D	AACTTGATCATTGGTTGAAGGC	GCTGTTATAACCGCTTCTAACC	155
	BnaA03g02290D	ATGTCAAATGAAACAGGTGACG	TACTTAAGCGTAGATGCGAGTT	155
	BnaA03g02360D	CATGAGAATTCACAGCTCGAAG	GCAAGTTGGTTGATGCAGATAT	129
	BnaA03g02470D	TCTCCACTTCTTCCTCGTTTAC	GAAGATAGTTCCCGACTCTAGC	144
	BnaA03g03980D	GGAATACAATTTCGTGCAGGTT	CCAACGGATCAGATTGTAAACC	160
	BnaA03g03990D	CTGCTATTCCTTCCTTGAAACG	CAGTGTCGCTATAGAACAAACG	104
	BnaA03g04000D	GTAAACATGAGGTCGAACATCG	TAAACCCATGTGAAAAGGCAAG	117
	BnaA04g04900D	CGGTCTGATTGCATTAGACAAG	GAATCACCGAACATGATGAGTG	137
	BnaA04g16210D	TCTTCTGCTACTCTTCGCTTAG	ACTCCAGAAAAGATTACAGCGA	139
	BnaA05g00690D	ACTCCAAAAGATCGTGTTTTCG	GCTGGTGAAGGAGTATCTGATT	116
	BnaA05g12360D	CTAAGCATTGTTGGGTGAAGAG	AGGAACGAGGATGAATGAATGA	257
	BnaA05g14060D	GCTCCTGTGGAATCTTTGAATC	GAAGTCATCGTTCCAGTTTGAC	81
	BnaA05g14080D	AACTAACGTTGCACAGAGTTTC	CTAAGAAGTCTGGAGCGATGAA	95
	BnaA05g18740D	TAAAAAGAAAGTGAGCGCGATG	CCAAACCATAAGCACATCAAGG	240
	BnaA06g30370D	GCTTTAATTCGATGCCGTTTTG	TCAACGTTTGCTCTCTTCAAAG	190
	BnaA06g30420D	AACGTTAACGGGAATGACTACT	CGAAATCAAACCGTATGCTGAT	172
	BnaA06g30430D	CCGTCGTCGAACTATAATCTCA	CGACAATGAAGACAACGTTCAT	169
	BnaA06g30780D	AAAAACGTCGAGCACTTTCATC	GTAAGACGGAGCTAGAATCTCC	103
	BnaA06g30790D	TGTGAACAGCGTCGAGATTATA	CTACGTACAACTCACAAAGTGC	83
	BnaA06g30800D	CAAGATCCTAAACCATGCATCG	TAGAGAAATCTGCATCGCTGAT	85
	BnaA06g31040D	GTTGCCAAACATTGAGAGATCA	GCGAAAAGTTTGTGACCATTTG	109
	BnaA08g22630D	ATCTTGGAGAGTTTTACGGGTT	ATGTTTCCTAACCATCGAAGGT	95
	BnaA08g22650D	TAATTTTCAGAGAAGGTCGCCT	GAGTTTCCGGTAGCTATTACGA	85
	BnaA08g22670D	CAACCAGAGATTGCGTATCAAG	CATCGGAGGAACAAAAGTCTTC	209
	BnaA08g22710D	AAAGAAAACGCTCTTGTTCTCC	TTTAGTAGTTCCTGGTGACGTC	111
	BnaA09g13220D	GCACAACAATCTCTGCCTACGG	AAGAGCGTCTCTAGGGCATTTG	152
	BnaA09g13230D	CGCATCATGGTGGGACATCACC	GTGGTGGATAGACGACCGGAGG	114
	BnaA10g14310D	GAAGAGAGGGGAAAAGACAGAA	CCCCATATCAGCATTACATCCT	102
	BnaA10g24560D	CTGCATCTACAGCCTTAAAACC	GCGTTTAGGAATGGTCATTGAG	253
	BnaC01g24110D	GAGATCGAACGAGTCTGTAACT	CAAGAGGTTCAAGTCACGATTC	150
	BnaC01g25960D	CTTCGAAGTGCCAAAAGAATCA	CTAGGGGCCATATAAGCGATAG	221
	BnaC01g26550D	CTTTGTCTCTGCAAACACAGTT	GCAAGAACCAACTACGACAAAA	162
	BnaC04g14820D	ATCTATCGTTCCTCGTTGATCC	GTGACCATGATGATGCAAGTAC	110
	BnaC04g15590D	CTCCTGGAGAGACAACAAATCT	CCCGGTTAAGTTGAAGACTTTG	147
	BnaC04g27640D	ACTCAGCATTGTCAAGTCAAAC	AGTTGGCACCAATCAAGAAATC	188
	BnaC04g32530D	TGTCTTAATGGCGGATACACAT	CCAGCGCCTTCAAATTGAATAT	105
	BnaC05g04810D	CCATAGCGGTCATTCTATTCCT	GCAGTATAGCTTTCCGTTTGAG	233
	BnaC05g04820D	ATCGCATATCAACCTACGATGT	GATACTCTTGAGTCCTTGAGGG	169
	BnaC05g14920D	GCTTTGCAGATGTTCAGAGAAA	GAAGGTGGAGAAAACGAGAAAC	159
	BnaC05g36500D	CGTTTTTATTTGTCTCCCGTCA	TTGAAAGTCTTCTTGCATACGG	237
	BnaC05g40480D	GAAAAGGCAGTGATAGGTGTTG	TAAAAGGTCCAGCCAAGATCAT	158
	BnaC05g40970D	CTGATTGTCAATGGTTTCCTCG	ACCTTGTTCAAGATTCCGTAGT	143
	BnaC06g09720D	GGATAGATTATGCATTTGGGGC	TACTAGGTTCGAGATTTCCACG	81
	BnaC06g31990D	TAAAATCTACGCCGGAGAAGTT	CCCATAGCTCTGAATGAAGGAT	93
	BnaC07g05570D	TCTCCATATACGCGTTCATCAA	GTAACCGAGCTTCACGTATTTC	208
	BnaC07g29950D	ATCTCACTTGGTTAGTAGTGCC	CTATAACGGAAAATGCAGCACA	186
	BnaC07g30210D	CTGCTAGAATCTCAGTCAGGAG	GAAATTGAATAGGTTCCCCTGC	81
	BnaC07g38760D	GGTTATGTTGCTGCTAAGTACG	GAGTGAAGTTAGACTCCCACAA	175
	BnaC07g38820D	TGCTCTGGTTTGAAAATGGATG	GTCCGAACATTAAACTCTTCCG	275
	BnaC07g39080D	GCAGATCCAAACAGTCATGATC	CATTGTCCGCAGAGAAAGTATG	142
	BnaC08g32310D	ATCTACGAACAGATGTTACCCG	AGAAGATGACTCTTAGGCAACC	248
	BnaC09g30320D	GGTGCTAAAACTGTTTGCTACA	CATTTCCTTCCCGTCAATGATC	99
	BnaC09g41050D	CGTGTAAGGGAGAAGAGACATT	GCAACTTAGCTATTCCACGTTT	84
	BnaC09g41100D	CGATGTAGTGCCACTTTATTCG	GATTTGGTGAAGAAGAGCACAG	89
Reference gene	BnaA03g55890D/BnaC02g00690D	CCCTGGAATTGCTGACCGTA	TGGAAAGTGCTGAGGGATGC	63
