# Supplementary material for: Association Mapping Analysis of Fatty Acid Content in Different Ecotypic Rapeseed Using mrMLM
Source: Front Plant Sci. 2019 Jan 4;9:1872. doi: 10.3389/fpls.2018.01872 (PMC6328494; doi:10.3389/fpls.2018.01872)
Supplement: Supplementary Table S4 — Heatmap of the expression levels of the B. napus environment-insensitive genes at different stages of seed development. [file Table_4.XLSX]

## Sheet: 表达量-提取
	Se_3d	Se_5d	Se_7d	Se_10d	Se_13d	Se_19d	Se_21d	Se_24d	Se_27d	Se_30d	Se_35d	Se_40d	Se_43d	Se_46d	Se_49d
BnaA01g03490D	0	0	0	0	0	0	0	0	0	0	0.0890125	0.0933365	0.0632853	0	0
BnaA01g12060D	3.08525	6.48483	5.79599	8.06457	10.9417	6.57397	7.69126	7.52928	6.86627	7.71755	17.0566	11.0131	6.96815	3.39848	5.05148
BnaA01g12090D	3.91045	4.0551	5.3608	5.19552	3.73415	3.81002	5.4954	6.99657	5.88445	9.10219	13.1757	10.2199	10.6428	18.0709	11.614
BnaA01g12150D	1.22295	0.847016	1.3396	1.3363	1.23875	2.88826	3.32347	3.54631	2.61472	4.06055	4.45001	13.5196	19.2961	26.9278	23.888
BnaA01g12230D	2.82042	1.60872	1.31785	1.80418	0	0	0	0	0	0	0	0	0	0	0
BnaA01g12250D	0	0	0	0	0	0	0	0	0	0	0	0	0	0	0
BnaA01g12260D	0	0	0	0	0	0	0	0	0	0	0	0	0	0	0
BnaA01g12350D	0	0	0	0	0	0	0	0	0	0	0	0	0	0	0
BnaA06g31040D	4.42862	14.1579	98.6235	299.505	37.5618	2.41405	1.12328	0	0	0	0	0	0.544103	0	0
BnaA08g08190D	5.36208	4.28001	11.0302	4.19963	1.47385	5.31793	4.05487	2.00378	2.60853	4.93067	4.15895	12.5226	8.81485	18.1057	15.7236
BnaA08g11130D	0	0	0.101433	0	1.11003	221.212	265.238	386.544	378.765	394.694	257.901	57.3315	22.841	0	0.104609
BnaA08g11140D	0	0	0	0	0	0.059707	0	0	0	0	0	0.0493432	0.0303385	0	0.111019
BnaA08g11650D	3.47662	3.57169	2.81698	1.80366	1.93454	3.74677	3.90981	4.60593	4.23735	4.606	2.97554	1.99074	2.70648	3.6064	3.77733
BnaA08g11810D	0	0	0	0	0.38403	0	0	0	0	0	0	0	0	0	0
BnaA09g06170D	0	0	0	0	0	0.086699	0	0	0	0	0	0	0	0	0
BnaC03g64130D	0.661291	1.72123	1.26252	0.671523	0.684637	2.57952	3.23693	5.70964	5.06189	6.62403	8.44032	13.8146	12.8793	8.54762	6.98683
BnaC03g65080D	0	0	0	0	0	0	0	0	0	0	0	0	0	0	0
BnaC03g65980D	0	0	0.469985	0.0273868	0.961149	809.726	838.735	1071.15	1154.95	1266.76	822.495	177.928	73.3351	0.324543	0.073595
BnaC03g66040D	0	0	0	0	0	0.0246797	0.0793221	0	0	0	0	0	0	0	0
BnaC03g66380D	0	0	0.111251	0	0	0.623041	0.340861	0.834048	0.599599	1.44953	0.821105	0.287733	0.277583	0.121173	0
BnaC05g40480D	0	0	0.0455695	0	0	0.0494411	0	0	0	0.478232	3.06808	1.93838	1.29128	0	0
BnaC05g40970D	89.5143	124.735	140.28	292.62	565.095	697.89	540.327	499.656	520.297	650.119	411.564	83.4857	62.3788	81.1076	37.3002
BnaC08g11240D	0	0	0	0	0	0	0	0	0	0	0	0	0.0524333	0.073552	0
	Se_3d	Se_5d	Se_7d	Se_10d	Se_13d	Se_19d	Se_21d	Se_24d	Se_27d	Se_30d	Se_35d	Se_40d	Se_43d	Se_46d	Se_49d
BnaA01g15890D	0.0239153	0	0	0	0	0.05078	0.0820033	0.054949	0.0608555	0.119394	0.506286	0.506684	0.19038	0.0440291	0.0396917
BnaA01g15910D	4.49176	3.8282	2.08876	2.07391	8.66799	21.9916	10.4973	6.07271	4.47417	13.5823	13.6443	2.47587	0.379333	0.12147	0
BnaA01g16090D	2.10147	1.92803	0.793458	1.33627	0.414853	1.54986	1.10879	1.35383	0.910763	0.994955	0.85424	0.335774	0.766682	1.12436	0.853078
BnaA02g27960D	0	0	0	0	0	0	0	0	0	0	0	0	0	0	0
BnaA02g28150D	3.21257	2.03437	0.557829	0.683389	0.0907545	0.364976	0.162335	0.277784	0.075736	0	0	0	0.0306254	0.238346	0
BnaA02g28330D	0	0.144671	0.114995	0.618981	0.120179	0.254154	0.3163	0.129601	0.160813	0.0348738	0	0.02866	0	0	0
BnaA02g28340D	0.0379448	0.32978	0.213645	0.0759226	0.127661	0.170637	0.0233685	0	0.0230754	0	0	0	0	0	0
BnaA02g28350D	0	0.09249	0.0777	0	0.374995	0.109145	0	0	0	0	0	0	0	0	0
BnaA02g30320D	0	0.092875	0.0782435	1.50837	67.2964	63.0545	17.2955	11.5426	5.76453	3.43861	0.788133	0.680718	0.0274494	0	0
BnaA02g30340D	0	0	0	0	0	0	0	0	0	0	0	0	0	0	0
BnaA02g30560D	0	0	0	0	0	0	0	0	0	0	0	0	0	0	0
BnaA02g30720D	0	0	0	0	0	0	0	0	0	0	0	0	0	0	0
BnaA02g30810D	0.0457888	0.054784	0.059617	0	0.0650685	0.727467	0.84251	0.426947	0.839786	0.523708	0.632548	0.620414	0.899344	1.44813	0.997909
BnaA02g30960D	0	0	0	0	0	0	0.0612115	0	0.0841445	0	0	0	0	0	0
BnaA02g31230D	6.07771	6.07909	7.56855	4.94222	5.27434	5.33279	6.43375	6.66401	7.12934	6.28803	6.56367	4.63819	4.88888	4.67655	3.78613
BnaA02g31640D	0	0	0	0	0	0	0	0	0	0	0	0	0	0	0
BnaA03g30840D	1.12561	1.59214	1.55982	1.64425	2.98137	3.71056	2.78428	3.50189	4.05124	2.99056	2.57282	1.37584	1.97271	1.78348	0.528797
BnaA03g35900D	0	0	0	0	0	0	0	0	0	0	0	0	0	0	0
BnaA04g04900D	1.59715	2.76324	1.89463	1.42252	0.549718	2.11453	3.5724	4.23275	3.53238	2.81426	1.21635	1.10483	0.640875	1.77987	1.26144
BnaA05g12360D	7.53139	7.54697	4.89649	2.74273	2.06635	95.9068	145.589	121.635	159.452	201.761	99.7597	4.18485	1.48103	2.66142	0.876833
BnaA06g21510D	0	0	0	0	0	0.326657	0	0	0	0.309125	0	0.243514	0	0	0
BnaA07g24010D	0.640416	0.383987	0.794036	0.099012	1.07072	3.82598	1.1718	0.895352	0.56617	1.41712	0.111383	0.698638	0.726549	2.15663	5.90138
BnaA09g05410D	47.0296	77.6295	71.6171	35.945	8.18871	1.02137	0.708143	0.928735	0.439819	1.32554	0.184322	0	0.0314175	0	0
BnaA09g50430D	0	0	0	0	0	0	0	0	0	0	0	0	0	0	0
BnaA09g50660D	0.0209444	0	0.0311737	0.257122	3.05063	2.40908	0.681617	0.360384	0.0757416	0.0244134	0.0191433	0	0	0	0
BnaC01g24110D	0.662632	0.477307	0.701303	0.389421	0.325999	0.944947	0.886088	0.881737	1.14382	0.8228	1.33053	1.66124	1.96786	2.97996	2.08403
BnaC01g25960D	4.82721	4.47931	3.76694	1.09603	0.425826	0.790682	0.0683185	0.416217	0.577496	1.06643	0.942556	0.794836	1.37445	1.41785	0.815416
BnaC01g26550D	0	0	0	0	0	0	0	0	0	0.205753	0	0	0	0	0.14837
BnaC02g42240D	37.422	62.6658	74.6033	42.5378	4.33343	0.482766	0.779462	0.742406	0.739046	0.849108	0.352073	0	0.0608623	0	0
BnaC04g14820D	5.52579	5.8683	2.81046	3.1245	4.53103	128.689	164.533	159.931	184.131	216.067	131.928	44.8038	34.3776	5.7161	0.98593
BnaC04g40760D	8.44022	3.44225	1.83718	1.08889	2.41161	185.849	311.309	518.948	519.865	699.645	398.725	26.362	8.02461	0.665759	0.0486349
BnaC08g32220D	41.5159	53.8276	46.7739	55.5662	52.8394	36.1404	40.2646	46.816	36.6917	23.4337	22.9348	13.0804	10.7856	13.9436	8.89528
BnaC09g40980D	11.8772	13.8369	13.1046	17.123	17.3358	14.1074	9.08215	9.4101	9.41671	12.2625	13.0922	14.4004	11.7212	7.7934	8.8085
BnaC09g41070D	0	0	0	0	0	0.510008	0.061033	0	0.137906	2.04985	12.5968	0.365681	0.125707	0.398826	0.26475

## Sheet: Insesitive genes
Table S4 Heatmap of the expression levels of the B. napus environment-insensitive genes at different stages of seed development.
Genes ID	Se_3d	Se_5d	Se_7d	Se_10d	Se_13d	Se_19d	Se_21d	Se_24d	Se_27d	Se_30d	Se_35d	Se_40d	Se_43d	Se_46d	Se_49d
BnaA06g25470D	4.74291	2.2828	3.19136	1.58375	1.4752	0.981437	2.1221	5.37789	4.71614	7.75871	7.30659	7.37247	6.063	6.15414	9.2486
BnaA06g25480D	5.4766	4.20285	4.61442	3.84036	4.43945	3.53785	6.72766	7.61921	6.14314	8.76802	9.66999	7.69289	7.66636	8.23151	14.7231
BnaA06g30370D	6.72016	7.24667	8.49036	14.5573	35.4104	54.6729	56.7834	50.489	46.7944	47.3916	52.0763	16.3264	11.7256	5.63875	4.61259
BnaA06g30420D	7.00296	0.810277	1.01386	0.0888865	0.213821	0.0272818	0.0406753	0.058003	-10	-10	-10	0.151692	0.0336963	-10	-10
BnaA06g30430D	0.0565805	0.153089	0.0364724	0.447397	0.730636	7.13223	8.9386	12.4013	25.734	42.1855	43.0119	23.5285	12.5275	0.076062	0.032391
BnaA06g30780D	2.9203	4.42521	6.13542	7.10328	1.7214	7.18573	6.54765	6.74307	7.93044	12.2066	9.63057	6.23201	5.84127	14.436	20.9308
BnaA06g30790D	0.0239097	0.0268993	0.0546384	0.0577385	-10	-10	-10	-10	-10	-10	0.138539	0.05331	0.0674076	-10	0.0775705
BnaA06g30800D	0.0230375	0.136525	1.26319	0.886723	0.479085	2.45295	1.82008	1.94295	2.74098	7.47581	8.00099	9.26715	3.83424	-10	-10
BnaA06g31040D	4.42862	14.1579	98.6235	299.505	37.5618	2.41405	1.12328	-10	-10	-10	-10	-10	0.544103	-10	-10
BnaA08g08190D	5.36208	4.28001	11.0302	4.19963	1.47385	5.31793	4.05487	2.00378	2.60853	4.93067	4.15895	12.5226	8.81485	18.1057	15.7236
BnaA08g08280D	1.16963	1.44746	2.19434	2.08751	0.071442	0.0255626	0.084399	0.054876	0.0588155	-10	-10	0.0480037	0.0238634	-10	0.0401422
BnaA08g08850D	0.027069	0.265977	0.114519	-10	-10	0.68358	0.981055	0.836251	0.823664	0.735279	0.492085	0.6005	0.296764	-10	-10
BnaA08g09510D	1.95258	4.41094	6.99925	5.14248	0.956781	0.339811	0.297775	0.726426	0.498914	0.979394	0.30567	0.0486019	-10	0.116306	-10
BnaA08g11130D	-10	-10	0.101433	-10	1.11003	221.212	265.238	386.544	378.765	394.694	257.901	57.3315	22.841	-10	0.104609
BnaA08g11140D	-10	-10	-10	-10	-10	0.059707	-10	-10	-10	-10	-10	0.0493432	0.0303385	-10	0.111019
BnaA08g11440D	-10	-10	0.0376413	-10	-10	2.27481	1.57844	3.64367	2.95954	5.03898	3.24829	0.294003	0.28613	0.0808914	-10
BnaA08g11650D	3.47662	3.57169	2.81698	1.80366	1.93454	3.74677	3.90981	4.60593	4.23735	4.606	2.97554	1.99074	2.70648	3.6064	3.77733
BnaA08g11810D	-10	-10	-10	-10	0.38403	-10	-10	-10	-10	-10	-10	-10	-10	-10	-10
BnaA09g02110D	-10	0.091571	1.85359	-10	1.5552	1332.82	5008.68	10761.5	14976.5	16010	21344.3	25123.9	24284.2	6916.6	3789.36
BnaA09g05070D	-10	-10	-10	-10	-10	-10	-10	-10	-10	-10	-10	-10	-10	-10	-10
BnaA09g05410D	47.0296	77.6295	71.6171	35.945	8.18871	1.02137	0.708143	0.928735	0.439819	1.32554	0.184322	-10	0.0314175	-10	-10
BnaA09g06170D	-10	-10	-10	-10	-10	0.086699	-10	-10	-10	-10	-10	-10	-10	-10	-10
BnaA09g50060D	0.160791	0.0921325	-10	-10	0.176975	0.05256	0.064648	-10	-10	-10	0.151628	0.0874055	-10	-10	-10
BnaA09g50070D	-10	-10	-10	-10	-10	-10	-10	-10	-10	-10	-10	-10	-10	-10	-10
BnaA09g50080D	0.0398363	0.0415189	-10	-10	-10	-10	-10	-10	-10	-10	-10	-10	-10	-10	-10
BnaC02g42220D	42.3797	43.0544	46.204	51.5611	48.7302	6.2233	6.8265	6.207	8.01713	6.64238	1.55102	0.236559	0.055443	1.61359	1.24053
BnaC02g42240D	37.422	62.6658	74.6033	42.5378	4.33343	0.482766	0.779462	0.742406	0.739046	0.849108	0.352073	-10	0.0608623	-10	-10
BnaC02g42690D	3.99906	3.05773	3.54513	2.54096	2.15649	2.46556	1.57449	1.82803	1.82481	1.94979	1.4851	1.42555	1.85608	4.18864	2.5543
BnaC02g42700D	-10	-10	-10	-10	-10	-10	-10	-10	-10	-10	-10	-10	-10	-10	-10
BnaC02g42910D	26.2111	26.8099	15.3309	48.6564	124.606	402.502	494.683	590.507	588.667	714.933	593.761	159.998	110.154	22.5195	35.3899
BnaC03g60080D	1.48325	0.458981	0.970148	1.01699	1.35395	5.4757	3.86181	3.44976	2.47522	4.93146	6.21317	1.87787	0.840095	0.331605	-10
BnaC03g65980D	-10	-10	0.469985	0.0273868	0.961149	809.726	838.735	1071.15	1154.95	1266.76	822.495	177.928	73.3351	0.324543	0.073595
BnaC03g66040D	-10	-10	-10	-10	-10	0.0246797	0.0793221	-10	-10	-10	-10	-10	-10	-10	-10
BnaC03g66380D	-10	-10	0.111251	-10	-10	0.623041	0.340861	0.834048	0.599599	1.44953	0.821105	0.287733	0.277583	0.121173	-10
