# Supplementary material for: Association Mapping Analysis of Fatty Acid Content in Different Ecotypic Rapeseed Using mrMLM
Source: Front Plant Sci. 2019 Jan 4;9:1872. doi: 10.3389/fpls.2018.01872 (PMC6328494; doi:10.3389/fpls.2018.01872)
Supplement: Supplementary Table S5 — Heatmap of the expression levels of the B. napus environment-sensitive genes at different stages of seed development. [file Table_5.XLSX]

## Sheet: 表达量-提取
	Se_3d	Se_5d	Se_7d	Se_10d	Se_13d	Se_19d	Se_21d	Se_24d	Se_27d	Se_30d	Se_35d	Se_40d	Se_43d	Se_46d	Se_49d
BnaA01g03490D	0	0	0	0	0	0	0	0	0	0	0.0890125	0.0933365	0.0632853	0	0
BnaA01g12060D	3.08525	6.48483	5.79599	8.06457	10.9417	6.57397	7.69126	7.52928	6.86627	7.71755	17.0566	11.0131	6.96815	3.39848	5.05148
BnaA01g12090D	3.91045	4.0551	5.3608	5.19552	3.73415	3.81002	5.4954	6.99657	5.88445	9.10219	13.1757	10.2199	10.6428	18.0709	11.614
BnaA01g12150D	1.22295	0.847016	1.3396	1.3363	1.23875	2.88826	3.32347	3.54631	2.61472	4.06055	4.45001	13.5196	19.2961	26.9278	23.888
BnaA01g12230D	2.82042	1.60872	1.31785	1.80418	0	0	0	0	0	0	0	0	0	0	0
BnaA01g12250D	0	0	0	0	0	0	0	0	0	0	0	0	0	0	0
BnaA01g12260D	0	0	0	0	0	0	0	0	0	0	0	0	0	0	0
BnaA01g12350D	0	0	0	0	0	0	0	0	0	0	0	0	0	0	0
BnaA06g31040D	4.42862	14.1579	98.6235	299.505	37.5618	2.41405	1.12328	0	0	0	0	0	0.544103	0	0
BnaA08g08190D	5.36208	4.28001	11.0302	4.19963	1.47385	5.31793	4.05487	2.00378	2.60853	4.93067	4.15895	12.5226	8.81485	18.1057	15.7236
BnaA08g11130D	0	0	0.101433	0	1.11003	221.212	265.238	386.544	378.765	394.694	257.901	57.3315	22.841	0	0.104609
BnaA08g11140D	0	0	0	0	0	0.059707	0	0	0	0	0	0.0493432	0.0303385	0	0.111019
BnaA08g11650D	3.47662	3.57169	2.81698	1.80366	1.93454	3.74677	3.90981	4.60593	4.23735	4.606	2.97554	1.99074	2.70648	3.6064	3.77733
BnaA08g11810D	0	0	0	0	0.38403	0	0	0	0	0	0	0	0	0	0
BnaA09g06170D	0	0	0	0	0	0.086699	0	0	0	0	0	0	0	0	0
BnaC03g64130D	0.661291	1.72123	1.26252	0.671523	0.684637	2.57952	3.23693	5.70964	5.06189	6.62403	8.44032	13.8146	12.8793	8.54762	6.98683
BnaC03g65080D	0	0	0	0	0	0	0	0	0	0	0	0	0	0	0
BnaC03g65980D	0	0	0.469985	0.0273868	0.961149	809.726	838.735	1071.15	1154.95	1266.76	822.495	177.928	73.3351	0.324543	0.073595
BnaC03g66040D	0	0	0	0	0	0.0246797	0.0793221	0	0	0	0	0	0	0	0
BnaC03g66380D	0	0	0.111251	0	0	0.623041	0.340861	0.834048	0.599599	1.44953	0.821105	0.287733	0.277583	0.121173	0
BnaC05g40480D	0	0	0.0455695	0	0	0.0494411	0	0	0	0.478232	3.06808	1.93838	1.29128	0	0
BnaC05g40970D	89.5143	124.735	140.28	292.62	565.095	697.89	540.327	499.656	520.297	650.119	411.564	83.4857	62.3788	81.1076	37.3002
BnaC08g11240D	0	0	0	0	0	0	0	0	0	0	0	0	0.0524333	0.073552	0
	Se_3d	Se_5d	Se_7d	Se_10d	Se_13d	Se_19d	Se_21d	Se_24d	Se_27d	Se_30d	Se_35d	Se_40d	Se_43d	Se_46d	Se_49d
BnaA01g15890D	0.0239153	0	0	0	0	0.05078	0.0820033	0.054949	0.0608555	0.119394	0.506286	0.506684	0.19038	0.0440291	0.0396917
BnaA01g15910D	4.49176	3.8282	2.08876	2.07391	8.66799	21.9916	10.4973	6.07271	4.47417	13.5823	13.6443	2.47587	0.379333	0.12147	0
BnaA01g16090D	2.10147	1.92803	0.793458	1.33627	0.414853	1.54986	1.10879	1.35383	0.910763	0.994955	0.85424	0.335774	0.766682	1.12436	0.853078
BnaA02g27960D	0	0	0	0	0	0	0	0	0	0	0	0	0	0	0
BnaA02g28150D	3.21257	2.03437	0.557829	0.683389	0.0907545	0.364976	0.162335	0.277784	0.075736	0	0	0	0.0306254	0.238346	0
BnaA02g28330D	0	0.144671	0.114995	0.618981	0.120179	0.254154	0.3163	0.129601	0.160813	0.0348738	0	0.02866	0	0	0
BnaA02g28340D	0.0379448	0.32978	0.213645	0.0759226	0.127661	0.170637	0.0233685	0	0.0230754	0	0	0	0	0	0
BnaA02g28350D	0	0.09249	0.0777	0	0.374995	0.109145	0	0	0	0	0	0	0	0	0
BnaA02g30320D	0	0.092875	0.0782435	1.50837	67.2964	63.0545	17.2955	11.5426	5.76453	3.43861	0.788133	0.680718	0.0274494	0	0
BnaA02g30340D	0	0	0	0	0	0	0	0	0	0	0	0	0	0	0
BnaA02g30560D	0	0	0	0	0	0	0	0	0	0	0	0	0	0	0
BnaA02g30720D	0	0	0	0	0	0	0	0	0	0	0	0	0	0	0
BnaA02g30810D	0.0457888	0.054784	0.059617	0	0.0650685	0.727467	0.84251	0.426947	0.839786	0.523708	0.632548	0.620414	0.899344	1.44813	0.997909
BnaA02g30960D	0	0	0	0	0	0	0.0612115	0	0.0841445	0	0	0	0	0	0
BnaA02g31230D	6.07771	6.07909	7.56855	4.94222	5.27434	5.33279	6.43375	6.66401	7.12934	6.28803	6.56367	4.63819	4.88888	4.67655	3.78613
BnaA02g31640D	0	0	0	0	0	0	0	0	0	0	0	0	0	0	0
BnaA03g30840D	1.12561	1.59214	1.55982	1.64425	2.98137	3.71056	2.78428	3.50189	4.05124	2.99056	2.57282	1.37584	1.97271	1.78348	0.528797
BnaA03g35900D	0	0	0	0	0	0	0	0	0	0	0	0	0	0	0
BnaA04g04900D	1.59715	2.76324	1.89463	1.42252	0.549718	2.11453	3.5724	4.23275	3.53238	2.81426	1.21635	1.10483	0.640875	1.77987	1.26144
BnaA05g12360D	7.53139	7.54697	4.89649	2.74273	2.06635	95.9068	145.589	121.635	159.452	201.761	99.7597	4.18485	1.48103	2.66142	0.876833
BnaA06g21510D	0	0	0	0	0	0.326657	0	0	0	0.309125	0	0.243514	0	0	0
BnaA07g24010D	0.640416	0.383987	0.794036	0.099012	1.07072	3.82598	1.1718	0.895352	0.56617	1.41712	0.111383	0.698638	0.726549	2.15663	5.90138
BnaA09g05410D	47.0296	77.6295	71.6171	35.945	8.18871	1.02137	0.708143	0.928735	0.439819	1.32554	0.184322	0	0.0314175	0	0
BnaA09g50430D	0	0	0	0	0	0	0	0	0	0	0	0	0	0	0
BnaA09g50660D	0.0209444	0	0.0311737	0.257122	3.05063	2.40908	0.681617	0.360384	0.0757416	0.0244134	0.0191433	0	0	0	0
BnaC01g24110D	0.662632	0.477307	0.701303	0.389421	0.325999	0.944947	0.886088	0.881737	1.14382	0.8228	1.33053	1.66124	1.96786	2.97996	2.08403
BnaC01g25960D	4.82721	4.47931	3.76694	1.09603	0.425826	0.790682	0.0683185	0.416217	0.577496	1.06643	0.942556	0.794836	1.37445	1.41785	0.815416
BnaC01g26550D	0	0	0	0	0	0	0	0	0	0.205753	0	0	0	0	0.14837
BnaC02g42240D	37.422	62.6658	74.6033	42.5378	4.33343	0.482766	0.779462	0.742406	0.739046	0.849108	0.352073	0	0.0608623	0	0
BnaC04g14820D	5.52579	5.8683	2.81046	3.1245	4.53103	128.689	164.533	159.931	184.131	216.067	131.928	44.8038	34.3776	5.7161	0.98593
BnaC04g40760D	8.44022	3.44225	1.83718	1.08889	2.41161	185.849	311.309	518.948	519.865	699.645	398.725	26.362	8.02461	0.665759	0.0486349
BnaC08g32220D	41.5159	53.8276	46.7739	55.5662	52.8394	36.1404	40.2646	46.816	36.6917	23.4337	22.9348	13.0804	10.7856	13.9436	8.89528
BnaC09g40980D	11.8772	13.8369	13.1046	17.123	17.3358	14.1074	9.08215	9.4101	9.41671	12.2625	13.0922	14.4004	11.7212	7.7934	8.8085
BnaC09g41070D	0	0	0	0	0	0.510008	0.061033	0	0.137906	2.04985	12.5968	0.365681	0.125707	0.398826	0.26475

## Sheet: Sesitive genes
Table S5 Heatmap of the expression levels of the B. napus environment-sensitive genes at different stages of seed development
Gene ID	Se_3d	Se_5d	Se_7d	Se_10d	Se_13d	Se_19d	Se_21d	Se_24d	Se_27d	Se_30d	Se_35d	Se_40d	Se_43d	Se_46d	Se_49d
BnaA01g03850D	-10	-10	-10	-10	-10	0.113303	0.560392	1.83822	0.310745	0.492582	0.177019	0.189569	0.121388	0.0572925	0.05036
BnaA01g08120D	3.92221	6.83293	4.46852	5.86105	2.35873	0.170098	-10	-10	-10	0.0797055	-10	-10	-10	-10	-10
BnaA01g26680D	-10	-10	-10	-10	-10	-10	0.798014	-10	-10	-10	-10	0.263578	-10	-10	0.392624
BnaA01g29500D	0.602119	0.554749	0.227548	0.368649	0.580963	42.8043	60.4366	65.8162	66.8531	47.7051	26.1046	2.89938	1.73444	0.876462	0.358806
BnaA01g30080D	2.74317	3.08062	3.15454	3.0175	3.78785	3.10723	3.41195	3.64213	3.38851	3.27745	4.16287	2.94901	3.31517	3.49018	3.8718
BnaA01g30110D	7.45151	10.1379	10.4269	8.35877	9.32241	1.33005	0.528033	0.486856	0.261553	0.637576	0.446022	0.300772	0.370119	0.049616	-10
BnaA01g31150D	-10	-10	-10	-10	-10	-10	-10	0.155016	-10	-10	-10	-10	-10	-10	-10
BnaA02g13010D	-10	-10	-10	-10	-10	-10	-10	-10	-10	-10	-10	-10	0.042938	-10	-10
BnaA02g13270D	-10	-10	-10	-10	-10	-10	-10	-10	-10	-10	-10	-10	-10	-10	-10
BnaA02g13310D	129.335	104.966	117.504	193.081	284.159	170.727	223.359	248.678	265.342	292.548	251.125	44.4327	34.8221	24.3187	18.0513
BnaA02g27960D	-10	-10	-10	-10	-10	-10	-10	-10	-10	-10	-10	-10	-10	-10	-10
BnaA02g28150D	3.21257	2.03437	0.557829	0.683389	0.0907545	0.364976	0.162335	0.277784	0.075736	-10	-10	-10	0.0306254	0.238346	-10
BnaA02g30320D	-10	0.092875	0.0782435	1.50837	67.2964	63.0545	17.2955	11.5426	5.76453	3.43861	0.788133	0.680718	0.0274494	-10	-10
BnaA02g30340D	-10	-10	-10	-10	-10	-10	-10	-10	-10	-10	-10	-10	-10	-10	-10
BnaA02g30560D	-10	-10	-10	-10	-10	-10	-10	-10	-10	-10	-10	-10	-10	-10	-10
BnaA03g02250D	0.386589	0.315085	0.622602	3.07418	3.812	2.95498	2.3489	3.28049	3.05101	2.66317	2.53635	5.83601	7.09254	5.47839	5.04212
BnaA03g02290D	2.80326	2.27995	2.45405	2.20583	1.31248	2.08154	1.65416	2.78454	2.93972	2.99974	4.70885	5.98589	6.44378	6.36089	6.9478
BnaA03g02360D	-10	-10	-10	-10	-10	-10	-10	0.163732	-10	-10	-10	-10	-10	-10	-10
BnaA03g02470D	4.98816	1.74529	1.19627	0.936428	-10	1.98528	7.76156	6.68996	4.96276	5.66486	2.73135	0.54438	-10	0.151425	-10
BnaA03g03980D	-10	-10	0.0374908	-10	-10	-10	-10	-10	0.0338133	-10	-10	-10	0.0196064	-10	0.0302934
BnaA03g03990D	-10	0.0253971	0.0419242	-10	-10	0.028941	-10	-10	-10	-10	-10	-10	-10	-10	-10
BnaA03g04000D	0.388102	0.602017	1.16588	0.46588	0.796362	1.71203	0.670743	0.527466	1.17571	1.35732	1.17276	0.510097	0.162121	0.296212	-10
BnaA03g13590D	13.2869	12.0626	8.35413	1.94799	1.63543	22.1719	36.2336	72.1262	141.201	324.55	211.28	7.34568	1.50847	0.177696	-10
BnaA03g31600D	20.303	14.2936	11.4945	12.2748	7.93119	13.5533	15.78	15.991	14.6672	15.4247	11.0128	2.4449	2.23499	2.56317	4.98644
BnaA03g39010D	-10	-10	-10	-10	-10	-10	-10	-10	-10	0.106439	-10	-10	-10	-10	-10
BnaA03g39500D	47.8839	81.6673	85.1852	51.5913	7.91799	0.730253	0.560964	0.310453	0.393972	0.943809	0.524768	0.197231	-10	-10	-10
BnaA03g49040D	0.573051	3.13149	4.46188	6.17321	2.95062	0.880534	0.663207	0.973943	0.795272	0.505566	0.12561	0.194204	0.125879	-10	-10
BnaA05g00690D	12.4998	10.1346	8.79775	7.55335	7.73087	7.13451	6.35832	7.17304	6.55365	8.80203	7.69676	9.57275	8.76634	8.27329	4.73683
BnaA05g09070D	-10	-10	-10	0.279171	4.34852	0.647907	0.217529	-10	0.109449	-10	0.125508	-10	-10	-10	-10
BnaA05g25210D	-10	-10	-10	-10	-10	-10	-10	-10	-10	-10	-10	0.0631265	-10	0.052419	-10
BnaA05g25220D	0.061551	-10	-10	-10	-10	-10	-10	-10	-10	-10	-10	1.54234	2.62732	1.62884	3.54814
BnaA07g14020D	4.62491	3.37904	3.89732	7.07398	6.18176	1.03262	0.394481	0.190869	0.155587	0.179134	0.078121	0.219924	0.079204	-10	-10
BnaA08g12780D	23.6316	24.0189	21.3064	41.1103	53.0442	36.3933	41.334	32.6874	30.7997	24.5776	16.1094	8.21942	9.11095	11.7529	8.90024
BnaA08g12800D	-10	-10	-10	-10	-10	0.038153	-10	0.08294	-10	-10	-10	-10	-10	-10	-10
BnaA08g14190D	-10	-10	-10	-10	-10	-10	-10	-10	-10	0.093141	-10	-10	-10	-10	-10
BnaA08g14200D	0.954327	-10	-10	-10	-10	-10	-10	-10	-10	-10	-10	-10	-10	0.103091	-10
BnaA09g10550D	-10	-10	-10	-10	-10	0.491531	-10	-10	0.634695	-10	-10	-10	-10	-10	-10
BnaA09g10680D	0.0735872	0.126986	0.146842	0.543018	0.972052	1.09628	0.595116	0.266426	0.184431	0.23096	0.183705	-10	-10	-10	-10
BnaA10g19670D	3.66264	3.18784	11.2826	93.6347	203.076	261.012	279.892	298.505	301.051	349.735	231.993	83.7929	54.4344	2.10446	0.345245
BnaA10g24560D	0.144137	0.314548	1.44118	0.23809	0.637562	1.1196	0.442644	0.697439	0.5371	0.675755	0.287588	0.334394	1.09168	2.4803	-10
BnaC01g12360D	33.4109	42.9201	46.199	90.8602	97.1953	50.1502	34.9723	32.6737	34.8629	27.3057	15.2884	5.11747	7.51062	11.1788	11.6584
BnaC01g22230D	12.839	14.5171	13.4886	10.5496	9.30994	14.6521	24.0284	26.8302	27.0214	31.1064	27.7191	11.6194	10.3017	10.5895	4.79077
BnaC01g23310D	-10	-10	-10	-10	-10	0.371932	-10	-10	-10	-10	-10	-10	-10	-10	-10
BnaC04g27640D	1.76944	2.1023	2.18343	1.26188	0.449727	1.5656	2.8331	1.56469	2.41021	2.26565	0.481258	0.590611	0.67258	0.837824	0.607891
BnaC04g32530D	-10	-10	0.673985	-10	-10	387.39	1132.46	2702.14	3806.62	6291.51	7821.4	9468.26	9304.35	3036.84	2088.65
BnaC05g02350D	4.23111	1.13998	0.264033	0.106107	-10	-10	-10	0.0481241	0.105879	1.86291	10.0143	1.18008	0.424116	0.141452	-10
BnaC05g04810D	-10	-10	0.0291821	-10	-10	0.032599	-10	-10	-10	-10	-10	-10	-10	-10	-10
BnaC05g04820D	0.123321	-10	-10	0.0714495	-10	-10	-10	-10	-10	-10	-10	0.0610395	-10	-10	-10
BnaC05g14920D	5.70122	3.91461	4.53529	2.08015	2.91454	13.0722	12.2421	12.4248	12.6309	11.5519	10.0435	2.59642	2.0012	2.49607	1.18678
BnaC05g36500D	9.39602	8.34237	10.8136	13.3166	8.22945	8.18616	8.88843	12.5653	12.7164	9.20316	7.34379	4.3579	4.0139	5.05662	3.70529
BnaC06g08390D	6.79982	3.91414	4.12894	2.21762	1.07231	1.71203	1.26643	2.24083	0.73763	1.69029	0.731451	0.0785545	0.0945407	-10	-10
BnaC07g05570D	4.55732	3.09463	2.78344	2.96296	1.75362	6.20952	5.53265	7.74252	7.91533	10.7857	7.74944	1.6065	1.39385	0.830658	1.70053
BnaC07g29950D	24.1416	28.9943	28.6058	45.5116	78.4434	26.1344	34.9925	24.9408	29.3678	25.126	32.7533	21.6441	21.1708	15.2496	11.69
BnaC07g30210D	0.0486806	-10	0.0304445	-10	-10	-10	-10	-10	0.0584525	-10	0.273656	-10	-10	-10	-10
BnaC07g41010D	0.0532485	-10	-10	-10	0.151043	0.059294	-10	-10	-10	0.138058	0.104383	0.35525	0.245007	0.858375	0.171703
BnaC07g41430D	-10	-10	-10	-10	-10	-10	-10	-10	-10	-10	-10	-10	-10	-10	-10
BnaC07g42880D	2.97173	2.03851	1.4603	0.894983	0.931107	1.63807	1.79787	1.51116	1.63429	1.00703	1.33056	3.3954	3.90581	9.54994	10.2276
BnaC08g32310D	2.21521	1.26877	0.69706	0.896208	1.5287	2.15597	2.59747	2.06225	2.77588	2.9885	7.63481	10.0546	7.72553	1.45388	4.3457
BnaC09g05650D	3.29805	2.56068	1.9648	2.41954	1.85527	0.459074	0.335359	0.866004	0.968124	1.20033	0.406581	0.32936	0.504048	1.02818	1.30945
BnaC09g20440D	0.979039	0.839028	0.322197	0.637952	0.658501	0.091131	0.135592	0.177	0.262016	0.358068	0.580688	2.20453	1.66061	0.595221	2.6292
BnaC09g30320D	-10	-10	-10	-10	-10	0.092267	-10	-10	-10	-10	-10	-10	-10	-10	-10
				324.55
